# Supplementary material for: Loss of Tyrosine Phosphatase Mu Promotes Scoliosis Progression Through Osteopontin-α5β1 Integrin Signaling and PIPK1γ90 Activity
Source: Int J Mol Sci. 2025 Jan 26;26(3):1042. doi: 10.3390/ijms26031042 (PMC11816665; doi:10.3390/ijms26031042)
Supplement: Supplementary file 1 [file ijms-26-01042-s001.zip]

Archive with 1 entries (1 files):
- ijms-3381856-supplementary.pdf
